# Supplementary material for: Non-antiarrhythmic pharmacotherapy in cardio-renal-metabolic disease and incident atrial fibrillation: a trial meta-analysis
Source: Eur Heart J. 2026 Jan 28;47(23):2922–33. doi: 10.1093/eurheartj/ehag021 (PMC13268693; doi:10.1093/eurheartj/ehag021)
Supplement: ehag021_Supplementary_Data [file ehag021_supplementary_data.zip]

Archive with 2 entries (2 files):
- NewSuppFigures20251019.docx
- Suppl. Material - Tables_updated_20251019.docx
